# Supplementary material for: Dietary Fructose Alters Duodenal Mucin Glycosylation and Mucus Production in High-Fat Diet-Fed Mice
Source: Int J Mol Sci. 2026 May 8;27(10):4189. doi: 10.3390/ijms27104189 (PMC13207898; doi:10.3390/ijms27104189)
Supplement: Supplementary file 1 [file ijms-27-04189-s001.zip]

Archive with 1 entries (1 files):
- ijms-4197859-supplementary.pdf
